# Supplementary material for: Rapid autophagic regression of the milk gland during involution is critical for maximizing tsetse viviparous reproductive output
Source: PLoS Negl Trop Dis. 2018 Jan 31;12(1):e0006204. doi: 10.1371/journal.pntd.0006204 (PMC5809099; doi:10.1371/journal.pntd.0006204)
Supplement: S1 Table — (XLSX) [file pntd.0006204.s001.xlsx]

## Sheet: Sheet1
								Forward		Reverse
						qPCR
						atg1		GAAAATAAGCATTCCGCTAA		CGGAAATAGGCAAGCTACTA
						atg6		TGCAGAAATCCAAGAGTCAT		TTACCGCCTAATTCTGAACA
						atg8a		CACGTATTGGTGATTTGGAT		AGTGCATCTTCTGGACGAAA
						diap1		TCAGCCTATGTCTGAGCATT		GCTGGCAATACGCTATCTAA
						fk506-bp1		GTCATTGTGCGGGTATCTTA		CTGTTCAGCAGCTTCAGTCT
						mgp1		CTGGATCTTGACCCGTGAAC		GGGGAAGTGATGTTCCTTGA
						In situ hybridization atg8a
						Sense		TAATACGACTCACTATAGGGAGATACGACGAAAGTATCCAGAT		TCGATTAAGTGGGATGGTAT
						Antisense		TACGACGAAAGTATCCAGAT		TAATACGACTCACTATAGGGAGATCGATTAAGTGGGATGGTAT
