# Supplementary material for: Rapid autophagic regression of the milk gland during involution is critical for maximizing tsetse viviparous reproductive output
Source: PLoS Negl Trop Dis. 2018 Jan 31;12(1):e0006204. doi: 10.1371/journal.pntd.0006204 (PMC5809099; doi:10.1371/journal.pntd.0006204)
Supplement: S2 Table — Cycle length is the duration of the gonotrophic cycle in days. Fecundity is probability that pupa was deposited during the cycle. (XLSX) [file pntd.0006204.s002.xlsx]

## Sheet: Duration 
Cycle		Control	STDEV		KD	STDEV
1		19.25	3.1		19.23	1.4
2		10.66	0.7		10.91	1.3	Injection of siRNA occurs immediately after second birth
3		11.12	0.6		14.34	1.4
4		10.56	1.3		13.54	1.6
5		12.31	1.9		13.79	1.5
6		11.35	1.7		12.63	1.2
7		11.55	1.2		12.22	2.1
8		12.45	1.1		13.21	1.6
9		11.88	1.4		12.11	1.4
10		13.43	1.5		13.64	1.8
Average		12.456	1.32		13.562	1.32
*Results are the duration of each gonotrophic cycle in days
